# Supplementary material for: Leveraging shared ancestral variation to detect local introgression
Source: PLoS Genet. 2024 Jan 8;20(1):e1010155. doi: 10.1371/journal.pgen.1010155 (PMC10798638; doi:10.1371/journal.pgen.1010155)
Supplement: S1 Table — (XLSX) [file pgen.1010155.s027.xlsx]

## Sheet: Sheet1
Regions identified by D+	Regions identified by D	Regions identified by both D and D+
623	644	590
